# Supplementary material for: Oilseed rape (Brassica napus) as a resource for farmland insect pollinators: quantifying floral traits in conventional varieties and breeding systems
Source: Glob Change Biol Bioenergy. 2017 Mar 10;9(8):1370–9. doi: 10.1111/gcbb.12438 (PMC5518758; doi:10.1111/gcbb.12438)
Supplement: Supplementary file 2 — Table S1. One‐hour sampling periods for plants in experimental blocks. [file GCBB-9-1370-s002.xlsx]

## Sheet: Table S1
Carruthers et al., Supporting Information Table S1. One-hour sampling periods for plants in experimental blocks.
Block	One-hour sampling period
1	09:00 - 10:00
2	10:00 - 11:00
3	11:00 - 12:00
4	12:00 - 13:00
5	14:00 - 15:00
6	15:00 - 16:00
7	16:00 - 17:00
