# Supplementary material for: Oilseed rape (Brassica napus) as a resource for farmland insect pollinators: quantifying floral traits in conventional varieties and breeding systems
Source: Glob Change Biol Bioenergy. 2017 Mar 10;9(8):1370–9. doi: 10.1111/gcbb.12438 (PMC5518758; doi:10.1111/gcbb.12438)
Supplement: Supplementary file 3 — Table S2. Nectar and nectar sugar production per flower in 23 varieties of winter oilseed rape. [file GCBB-9-1370-s003.xlsx]

## Sheet: Table S2
Carruthers et al., Supporting Information Table S2. Nectar and nectar sugar production per flower in 23 varieties of winter oilseed rape.
Variety	Variety type	Julian Date 1st nectar sample	No. flowers sampled	Mean nectar (μl)	Mean glucose (μmole l-1)	Mean fructose (μmole l-1)	Mean sucrose (μmole l-1)	Mean sugar concentration (μg μl-1)	Mean sugar (μg)
Avatar	GMS	160	3	0.852604	602.399	423.235	8.47975	375.362	320.035
Avatar	GMS	162	4	1.63281	425.732	323.493	2.6238	271.757	443.728
Avatar	GMS	161	5	1.69781	345.787	264.979	1.9189	221.385	375.87
Avatar	GMS	161	3	2.81615	257.981	202.418	1.72265	167.07	470.495
Avatar	GMS	161	5	2.33844	307.758	235.284	0.97965	196.34	459.128
Avatar	GMS	162	3	0.882292	539.778	384.836	3.1146	335.289	295.823
Avatar	GMS	161	4	0.451953	491.834	357.813	4.2162	309.031	139.668
Cash	OP	161	4	1.12461	660.026	469.299	3.2332	409.132	460.114
Cash	OP	163	5	0.68125	576.728	423.269	2.5193	362.044	246.642
Cash	OP	162	5	1.09062	319.972	233.849	0.88135	200.156	218.295
Cash	OP	158	6	0.342188	604.734	431.046	3.36065	375.513	128.496
Cash	OP	163	3	0.526042	617.049	431.098	1.7245	378.849	199.29
Cash	OP	160	4	0.725	643.674	453.796	4.2431	398.345	288.8
Cash	OP	160	3	0.592708	620.166	448.91	3.4496	387.571	229.717
Compass	GMS	161	3	1.1401	558.413	395.447	5.34585	347.354	396.02
Compass	GMS	167	4	0.734375	588.499	424.477	1.37925	365.94	268.737
Compass	GMS	163	5	2.05875	423.137	310.757	1.5908	265.526	546.651
Compass	GMS	163	3	1.08698	348.146	253.61	0.61455	217.246	236.141
Compass	GMS	165	5	0.36625	619.358	428.394	3.70585	380.063	139.198
Compass	GMS	164	3	0.830208	662.877	468.781	3.67745	410.277	340.615
Compass	GMS	162	5	0.804688	501.462	360.139	0.8099	311.006	250.263
Cracker	GMS	162	5	0.87375	641.873	455.283	4.43165	398.361	348.068
Cracker	GMS	163	8	0.575	501.556	376.594	1.42335	317.389	182.499
Cracker	GMS	162	7	1.26875	352.962	275.399	0.91425	227.037	288.053
Cracker	GMS	161	4	1.34258	539.354	397.439	3.97065	340.264	456.83
Cracker	GMS	163	2	0.732813	578.466	415.646	3.15985	360.362	264.078
Cracker	GMS	163	6	0.490885	732.598	515.622	4.2763	452.686	222.217
Cracker	GMS	160	5	0.661875	626.055	452.658	3.0364	390.76	258.635
Dimension	GMS	162	4	0.514844	608.491	425.087	3.9868	375.148	193.143
Dimension	GMS	164	5	0.819375	584.004	418.558	3.5066	363.644	297.961
Dimension	GMS	160	3	0.905729	649.726	460.75	6.9764	404.903	366.733
Dimension	GMS	163	5	1.60375	240.934	186.31	0.1297	154.034	247.031
Dimension	GMS	163	5	1.00937
Dimension	GMS	160	4	0.726562
DK Cabernet	OP	166	5	0.840625	633.77	430.976	5.81755	387.632	325.853
DK Cabernet	OP	169	7	0.515848	533.747	375.813	1.846	328.996	169.712
DK Cabernet	OP	165	6	0.890885	651.446	448.175	5.643	400.079	356.424
DK Cabernet	OP	166	6	0.588802	751.45	510.825	4.3633	457.81	269.559
DK Cabernet	OP	166	6	0.277344	708.51	480.286	5.7054	432.253	119.883
DK Camelot	OP	161	2	0.544531	488.468	343.37	4.99205	303.146	165.072
DK Camelot	OP	162	3	0.816146	447.225	325.047	2.2981	279.838	228.389
DK Camelot	OP	163	5	1.57125	295.333	224.069	0.9293	187.787	295.06
DK Camelot	OP	160	3	0.620833	588.566	416.697	7.33705	367.239	227.994
DK Camelot	OP	161	5	0.923438	427.595	301.442	1.81935	263.932	243.725
DK Camelot	OP	160	5	0.455312	669.062	462.972	4.0754	410.685	186.99
DK Camelot	OP	159	3	0.421354	599.521	423.417	3.68685	371.109	156.368
DK Excalibur	CMS	163	3	1.16042	473.44	332.167	2.0673	291.691	338.484
DK Excalibur	CMS	162	4	1.07578	335.556	256.955	0.5961	213.902	230.111
DK Excalibur	CMS	165	2	0.745312	650.232	446.884	4.1747	398.171	296.762
DK Excalibur	CMS	160	4	0.785156	596.431	417.914	5.09455	368.977	289.704
DK Excalibur	CMS	161	5	1.29875	454.612	325.357	2.49445	282.746	367.216
DK Excalibur	CMS	163	4	0.659766	571.211	399.12	2.3754	351.256	231.747
DK Excalibur	CMS	162	5	0.761875	539.168	381.369	2.3209	333.277	253.915
DK Expower	CMS	167	3	0.629167	565.113	396.884	4.34275	349.6	219.957
DK Expower	CMS	164	6	0.624479	327.281	250.908	2.0383	209.728	130.971
DK Expower	CMS	163			269.974	202.986	1.145	171.201
DK Expower	CMS	160	3	0.593229	589.762	413.627	6.09605	365.715	216.953
DK Expower	CMS	161	5	1.28594	354.747	257.512	0.49775	220.95	284.128
DK Expower	CMS	165	6	0.307031	697.86	477.369	5.9724	427.547	131.27
DK Expower	CMS	164	4	0.2125	351.529	263.166	1.2796	222.363	47.2521
Fashion	OP	164	4	0.948438	288.386	220.894	1.1237	184.273	174.771
Fashion	OP	166	2	0.966406	482.498	370.371	3.1846	309.486	299.089
Fashion	OP	165	6	0.646615	681.955	487.384	2.4713	423.028	273.536
Fashion	OP	165	4	0.265234	520.244	363.826	8.2233	324.178	85.9831
Fashion	OP	164	4	0.572266	652.857	474.374	2.93185	408.171	233.582
Fashion	OP	161			637.721	457.282	3.3561	396.849
Flash	CMS	162	4	0.221875	489.721	340.867	26.0022	317.079	70.3518
Flash	CMS	168	5	0.865625	665.565	471.425	3.6197	412.158	356.774
Flash	CMS	165	5	0.805312	657.082	458.714	6.5474	406.526	327.381
Flash	CMS	159	5	1.55812	611.816	435.899	5.77425	381.466	594.372
Flash	CMS	161	3	1.46094	483.692	348.1	4.82005	303.011	442.68
Flash	CMS	162	3	1.02917	599.583	423.799	4.92855	372.119	382.973
Flash	CMS	160	4	0.622656	693.108	488.959	6.57585	430.424	268.006
Marathon	GMS	163	5	0.973125	665.629	457.769	3.27985	407.028	396.089
Marathon	GMS	165	3	1.56719	635.824	459.133	4.04125	397.302	622.646
Marathon	GMS	163	4	1.74063	386.321	286.166	2.27095	243.865	424.478
Marathon	GMS	163	4	1.80586	376.736	280.773	2.10255	238.353	430.432
Marathon	GMS	161	3	2.11667	309.972	239.209	1.1398	198.661	420.5
Marathon	GMS	162	3	0.645833	634.256	445.469	4.06425	391.829	253.056
mean			4.27273
PR45D05	CMS	164	4	0.132031	419.205	301.409	5.1176	263.155	34.7447
PR45D05	CMS	166	6	0.542708	624.093	452.514	7.53085	393.079	213.327
PR45D05	CMS	164	3	0.559896	624.436	432.77	7.89755	386.339	216.31
PR45D05	CMS	166	3	0.565625	610.751	417.279	5.3131	374.057	211.576
PR45D05	CMS	163	4	0.629688	588.837	409.647	5.22875	363.354	228.799
PR45D05	CMS	162	3	0.601562	623.85	442.302	6.08665	388.323	233.6
PR46W21	CMS	163	5	1.21156	565.33	387.241	2.47415	344.924	417.897
PR46W21	CMS	164	6	0.677865	504.03	360.479	3.79905	314.101	212.918
PR46W21	CMS	163	6	1.42292	382.26	277.165	2.1729	239.092	340.207
PR46W21	CMS	163	5	0.664062	594.146	414.958	3.57235	366.046	243.078
PR46W21	CMS	165	6	0.322656	678.312	450.41	6.425	411.099	132.644
PR46W21	CMS	162	8	0.748437	579.981	410.433	4.58745	360.007	269.443
PT211	CMS	164	3	0.671875	283.102	216.46	0.057	180.041	120.965
PT211	CMS	165	5	0.643437	740.398	522.754	5.4544	458.873	295.256
PT211	CMS	164	4	0.909375	383.651	288.25	1.656	243.233	221.19
PT211	CMS	163	1	0.675	376.223	281.182	1.44605	237.866	160.559
PT211	CMS	162	5	1.03313	579.029	406.04	2.5376	356.677	368.492
PT211	CMS	162	5	0.702187	588.933	424.984	3.72775	367.887	258.325
PT211	CMS	161	6	0.928646	623.526	450.032	3.54385	389.251	361.476
Quartz	OP	164	7	0.547768	473.061	341.776	4.7656	296.864	162.613
Quartz	OP	164	7	0.667411	322.512	258.558	12.815	218.144	145.592
Quartz	OP	164	4	0.392578	572.48	418.154	5.20315	360.507	141.527
Quartz	OP	163	6	0.983594	351.436	267.11	2.2484	224.414	220.732
Quartz	OP	162	5	0.8575	457.468	340.751	2.85865	289.571	248.307
Quartz	OP	163	5	0.380625	670.796	482.141	4.80955	418.719	159.375
Quartz	OP	162	5	1.03937	318.034	248.242	0.08815	204.101	212.137
Rhino	GMS	159	4	0.622266	308.408	238.928	3.42085	199.558	124.178
Rhino	GMS	159	6	1.0651	567.556	408.661	3.23345	353.964	377.009
Rhino	GMS	162	3	1.30521	596.167	428.576	4.1477	372.075	485.635
Rhino	GMS	159	4	1.64805	308.604	235.318	0	195.986	322.994
Rhino	GMS	159	5	1.03156	623.45	448.16	4.03765	388.887	401.161
Rhino	GMS	159	5	0.6075	626.459	453.191	4.88765	392.366	238.362
Rivalda	OP	163	6	0.713021	594.858	432.559	3.84975	372.835	265.839
Rivalda	OP	165	6	0.721875	706.341	505.306	4.95665	439.974	317.606
Rivalda	OP	164	4	1.14023	272.149	215.399	2.48135	177.372	202.246
Rivalda	OP	162	5	0.81375	449.982	335.326	3.5773	285.411	232.254
Rivalda	OP	160	4	0.524609	518.378	375.921	2.34015	323.836	169.887
Rivalda	OP	161	4	1.40352	258.452	203.927	0.41455	166.888	234.23
Rivalda	OP	160	5	0.373125	648.555	458.65	0.96955	399.612	149.105
Sesame	OP	164	6	0.386458	538.359	375.756	1.2939	330.26	127.632
Sesame	OP	164	3	0.399479	524.968	386.027	3.4733	330.627	132.079
Sesame	OP	165	6	0.514323	615.547	431.764	5.82975	381.358	196.141
Sesame	OP	163	6	0.859896	352.865	258.279	1.7683	221.418	190.396
Sesame	OP	163	3	0.641146	475.472	337.923	0.15805	293.191	187.978
Sesame	OP	165	4	0.00820313
Sesame	OP	163	5	0.176875	783.084	535.887	4.0838	478.047	84.5546
SY Fighter	GMS	163	5	2.31969	584.69	419.118	2.39765	363.334	842.82
SY Fighter	GMS	164	4	1.09141	307.959	240.454	0.58935	198.008	216.107
SY Fighter	GMS	162	4	1.07539	602.19	426.211	3.69425	373.082	401.209
SY Fighter	GMS	162	3	1.47396	586.792	416.219	3.81125	364.014	536.542
SY Fighter	GMS	162	6	1.41432	546.701	388.2	2.98905	338.91	479.328
SY Fighter	GMS	161	3	1.15052	590.115	414.435	2.1273	363.416	418.118
SY Fighter	GMS	162	5	1.43375	601.163	428.049	3.7931	373.442	535.423
Thorin	GMS	164	3	0.728646	276.066	199.94	0	171.514	124.973
Thorin	GMS	161	3	1.26562	509.512	366.468	1.30755	316.528	400.606
Thorin	GMS	161	4	1.48516	375.045	281.377	3.1395	238.671	354.464
Thorin	GMS	161	3	1.13854	493.273	357.086	3.76385	308.978	351.784
Thorin	GMS	160	3	0.849479	542.333	375.919	0.9955	331.546	281.641
Thorin	GMS	161	3	1.24844	451.079	319.86	2.0027	279.155	348.508
Troy	GMS	160	5	0.664375	374.545	266.915	1.8376	232.389	154.393
Troy	GMS	160	3	0.757292	297.999	235.48	2.49785	193.933	146.864
Troy	GMS	162	3	0.909375	477.111	345.106	3.1199	298.397	271.355
Troy	GMS	159	8	0.902344	537.376	383.461	2.08285	333.222	300.681
Troy	GMS	159	4	1.38008	328.979	243.542	0	206.291	284.697
Troy	GMS	158	5	1.03188	508.344	365.799	4.28675	317.906	328.039
Troy	GMS	161	1	0.176562
Vision	OP	165	5	0.1	215.298	168.775	0.5452	138.762	13.8762
Vision	OP	165	6	0.659375	637.915	471.246	1.42205	400.627	264.163
Vision	OP	164	4	0.639453	602.023	434.198	2.94375	375.386	240.042
Vision	OP	162	4	2.20391	531.273	377.842	1.92425	328.89	724.843
Vision	OP	160	5	0.566562	650.181	456.617	3.34795	401.093	227.245
Vision	OP	165	4	0.322656	715.248	503.989	4.97695	442.722	142.847
Vision	OP	165	6	0.11276	542.165	397.979	5.26335	342.356	38.6042
