# Supplementary material for: Oilseed rape (Brassica napus) as a resource for farmland insect pollinators: quantifying floral traits in conventional varieties and breeding systems
Source: Glob Change Biol Bioenergy. 2017 Mar 10;9(8):1370–9. doi: 10.1111/gcbb.12438 (PMC5518758; doi:10.1111/gcbb.12438)
Supplement: Supplementary file 4 — Table S3. Flower sizes of 24 varieties of winter oilseed rape [file GCBB-9-1370-s004.xlsx]

## Sheet: Table S3
Carruthers et al., Supporting Information Table S3. Flower sizes of 24 varieties of winter oilseed rape.
Block	Variety	Area	Replicate
1	Avatar	67.916	1
2	Avatar	96.168	1
2	Avatar	101.586	2
3	Avatar	87.91	1
4	Avatar	71.079	1
5	Avatar	78.606	1
6	Avatar	94.33	1
6	Avatar	100.738	2
6	Avatar	97.66	3
7	Avatar	71.782	1
7	Avatar	69.735	2
7	Avatar	68.071	3
1	Cash	96.755	1
1	Cash	77.934	2
2	Cash	97.774	1
2	Cash	106.24	2
3	Cash	79.167	1
4	Cash	76.856	1
5	Cash	88.976	1
5	Cash	86.734	2
5	Cash	96.453	3
5	Cash	96.199	4
6	Cash	84.709	1
6	Cash	80.293	2
6	Cash	75.524	3
7	Cash	74.749	1
7	Cash	73.969	2
7	Cash	74.641	3
1	Compass	83.9	1
2	Compass	117.253	1
2	Compass	102.741	2
3	Compass	76.212	1
4	Compass	91.088	1
5	Compass	91.757	1
6	Compass	106.164	1
6	Compass	108.303	2
6	Compass	104.729	3
7	Compass	76.225	1
7	Compass	74.858	2
7	Compass	75.67	3
1	Cracker	86.942	1
2	Cracker	98.78	1
2	Cracker	110.712	2
3	Cracker	82.02	1
4	Cracker	97.282	1
4	Cracker	89.391	2
5	Cracker	90.376	1
6	Cracker	100.089	1
6	Cracker	101.084	2
6	Cracker	94.673	3
7	Cracker	97.717	1
7	Cracker	100.099	2
7	Cracker	95.416	3
1	Dimension	59.22	1
2	Dimension	89.25	1
3	Dimension	94.858	1
3	Dimension	99.394	2
5	Dimension	64.369	1
5	Dimension	79.898	2
5	Dimension	94.483	3
6	Dimension	101.751	1
6	Dimension	100.315	2
6	Dimension	96.497	3
7	Dimension	72.04	1
7	Dimension	71.593	2
7	Dimension	71.271	3
1	DK Cabernet	87.618	1
2	DK Cabernet	100.677	1
2	DK Cabernet	103.675	2
3	DK Cabernet	97.323	1
3	DK Cabernet	92.019	2
4	DK Cabernet	90.797	1
6	DK Cabernet	103.005	1
6	DK Cabernet	101.23	2
6	DK Cabernet	97.873	3
7	DK Cabernet	90.85	1
7	DK Cabernet	93.085	2
7	DK Cabernet	97.283	3
1	DK Camelot	55.933	1
2	DK Camelot	84.642	1
2	DK Camelot	72.04	2
3	DK Camelot	74.049	1
3	DK Camelot	83.91	2
4	DK Camelot	58.478	1
5	DK Camelot	51.973	1
5	DK Camelot	80.899	2
6	DK Camelot	79.768	1
6	DK Camelot	81.713	2
6	DK Camelot	85.291	3
7	DK Camelot	68.26	1
7	DK Camelot	68.084	2
7	DK Camelot	63.985	3
1	DK Excalibur	79.96	1
1	DK Excalibur	88.607	2
2	DK Excalibur	89.748	1
3	DK Excalibur	97.275	1
4	DK Excalibur	83.454	1
5	DK Excalibur	91.563	1
6	DK Excalibur	101.282	1
6	DK Excalibur	94.348	2
6	DK Excalibur	92.483	3
7	DK Excalibur	103.767	1
7	DK Excalibur	101.785	2
7	DK Excalibur	105.4	3
1	DK Expower	99.043	1
1	DK Expower	102.688	2
2	DK Expower	87.673	1
2	DK Expower	98.663	2
3	DK Expower	91.079	1
4	DK Expower	80.879	1
4	DK Expower	89.098	2
5	DK Expower	83.319	1
5	DK Expower	87.883	2
6	DK Expower	98.048	1
6	DK Expower	96.999	2
6	DK Expower	99.616	3
7	DK Expower	87.821	1
7	DK Expower	83.836	2
7	DK Expower	87.711	3
1	Fashion	79.672	1
2	Fashion	80.913	1
3	Fashion	100.765	1
4	Fashion	75.877	1
4	Fashion	79.961	2
5	Fashion	50.459	1
6	Fashion	91.144	1
6	Fashion	88.651	2
6	Fashion	90.182	3
7	Fashion	78.892	1
7	Fashion	78.015	2
7	Fashion	76.486	3
1	Flash	44.696	1
1	Flash	48.238	2
2	Flash	81.802	1
2	Flash	96.549	1
2	Flash	95.009	2
2	Flash	86.215	3
3	Flash	96.044	1
3	Flash	91.54	2
4	Flash	67.557	1
5	Flash	88.655	1
6	Flash	99.2	1
6	Flash	92.902	2
6	Flash	100.283	3
7	Flash	81.011	1
7	Flash	77.494	2
7	Flash	76.641	3
1	Marathon	94.221	1
1	Marathon	71.803	2
2	Marathon	98.389	1
2	Marathon	95.877	2
3	Marathon	93.209	1
3	Marathon	88.21	2
4	Marathon	92.757	1
5	Marathon	78.156	1
6	Marathon	104.831	1
6	Marathon	101.321	2
6	Marathon	104.036	3
7	Marathon	94.879	1
7	Marathon	97.105	2
7	Marathon	97.975	3
1	PR45D05	85.424	1
2	PR45D05	89.908	1
2	PR45D05	111.517	2
2	PR45D05	88.923	3
3	PR45D05	80.381	1
3	PR45D05	84.924	2
4	PR45D05	77.588	1
4	PR45D05	69.485	2
5	PR45D05	84.512	1
5	PR45D05	101.94	2
6	PR45D05	99.872	1
6	PR45D05	106.55	2
6	PR45D05	102.738	3
1	PR46W21	89.615	1
2	PR46W21	100.992	1
2	PR46W21	118.869	2
3	PR46W21	96.066	1
4	PR46W21	92.319	1
4	PR46W21	80.738	2
5	PR46W21	92.31	1
6	PR46W21	113.246	1
6	PR46W21	113.207	2
6	PR46W21	112.737	3
7	PR46W21	94.463	1
7	PR46W21	98.753	2
7	PR46W21	102.738	3
1	PT211	69.264	1
2	PT211	76.612	1
2	PT211	78.202	2
3	PT211	71.284	1
4	PT211	74.808	1
5	PT211	70.786	1
6	PT211	89.985	1
6	PT211	89.524	2
6	PT211	99.612	3
7	PT211	84.544	1
7	PT211	90.582	2
7	PT211	87.588	3
1	Quartz	86.621	1
1	Quartz	87.35	2
2	Quartz	94.709	1
2	Quartz	99.347	2
2	Quartz	88.882	3
3	Quartz	87.652	1
3	Quartz	87.065	2
4	Quartz	83.807	1
5	Quartz	89.389	1
6	Quartz	92.365	1
6	Quartz	87.798	2
6	Quartz	84.732	3
7	Quartz	80.734	1
7	Quartz	82.597	2
7	Quartz	84.996	3
2	Rhino	96.735	1
2	Rhino	92.916	2
3	Rhino	77.675	1
3	Rhino	81.761	2
4	Rhino	75.177	1
4	Rhino	71.37	2
5	Rhino	70.393	1
6	Rhino	94.527	1
6	Rhino	98.147	2
6	Rhino	94.559	3
7	Rhino	69.074	1
7	Rhino	71.053	2
7	Rhino	67.191	3
1	Rivalda	83.701	1
1	Rivalda	86.518	2
2	Rivalda	92.262	1
2	Rivalda	94.31	2
3	Rivalda	90.154	1
4	Rivalda	72.701	1
4	Rivalda	72.129	2
5	Rivalda	80.926	1
6	Rivalda	87.773	1
6	Rivalda	90.92	2
6	Rivalda	87.339	3
7	Rivalda	84.48	1
1	Sequoia	82.192	1
1	Sequoia	76.546	2
1	Sequoia	78.174	3
3	Sequoia	103.785	1
4	Sequoia	93.212	1
4	Sequoia	90.102	2
5	Sequoia	87.574	1
6	Sequoia	77.972	1
1	Sesame	82.339	1
1	Sesame	78.506	2
1	Sesame	71.113	3
2	Sesame	87.415	1
2	Sesame	86.45	2
2	Sesame	82.215	3
3	Sesame	70.102	1
3	Sesame	77.613	2
3	Sesame	81.181	3
4	Sesame	81.667	1
4	Sesame	78.056	2
4	Sesame	74.327	3
5	Sesame	89.074	1
5	Sesame	91.499	2
5	Sesame	76.004	3
6	Sesame	84.7	1
6	Sesame	75.375	2
6	Sesame	82.483	3
7	Sesame	79.004	1
7	Sesame	82.087	2
7	Sesame	79.514	3
1	SY Fighter	74.388	1
1	SY Fighter	81.049	2
2	SY Fighter	92.676	1
2	SY Fighter	98.085	2
3	SY Fighter	76.276	1
4	SY Fighter	81.665	1
4	SY Fighter	81.64	2
5	SY Fighter	89.158	1
6	SY Fighter	78.238	1
6	SY Fighter	81.582	2
6	SY Fighter	75.555	3
7	SY Fighter	70.358	1
7	SY Fighter	78.442	2
7	SY Fighter	78.524	3
1	Thorin	123.204	1
2	Thorin	97.63	1
2	Thorin	111.437	2
3	Thorin	109.982	1
4	Thorin	93.993	1
4	Thorin	101.497	2
5	Thorin	96.586	1
6	Thorin	97.461	1
6	Thorin	99.509	2
6	Thorin	100.019	3
1	Troy	84.219	1
2	Troy	125.217	1
3	Troy	97.544	1
4	Troy	87.167	1
4	Troy	89.46	2
4	Troy	102.671	3
5	Troy	77.061	1
5	Troy	102.845	2
6	Troy	122.335	1
6	Troy	123.737	2
6	Troy	125.437	3
7	Troy	85.517	1
7	Troy	82.793	2
7	Troy	79.8	3
1	Vision	61.062	1
3	Vision	84.444	1
4	Vision	74.471	1
5	Vision	72.639	1
5	Vision	73.273	2
6	Vision	82.983	1
6	Vision	79.555	2
6	Vision	80.305	3
7	Vision	62.151	1
7	Vision	63.267	2
7	Vision	60.124	3
