# Supplementary material for: Oilseed rape (Brassica napus) as a resource for farmland insect pollinators: quantifying floral traits in conventional varieties and breeding systems
Source: Glob Change Biol Bioenergy. 2017 Mar 10;9(8):1370–9. doi: 10.1111/gcbb.12438 (PMC5518758; doi:10.1111/gcbb.12438)
Supplement: Supplementary file 5 — Table S4. Flower production in 24 varieties of winter oilseed rape. [file GCBB-9-1370-s005.xlsx]

## Sheet: Table S4
Carruthers et al., Supporting Information Table S4. Flower production in 24 varieties of winter oilseed rape.
Variety	Block	Variety type	Total flowers plant-1
Avatar	3	GMS	774
Avatar	4	GMS	850
Avatar	5	GMS	755
Avatar	6	GMS	710
Avatar	7	GMS	827
Cash	3	OP	753
Cash	5	OP	886
Cash	6	OP	726
Cash	7	OP	649
Compass	3	GMS	755
Compass	4	GMS	811
Compass	5	GMS	912
Compass	6	GMS	920
Compass	7	GMS	807
Cracker	3	GMS	1338
Cracker	4	GMS	1200
Cracker	5	GMS	1076
Cracker	6	GMS	982
Cracker	7	GMS	949
Dimension	3	GMS	922
Dimension	4	GMS	1031
Dimension	5	GMS	991
Dimension	6	GMS	962
Dimension	7	GMS	1126
DK Cabernet	3	OP	1167
DK Cabernet	4	OP	1067
DK Cabernet	6	OP	947
DK Cabernet	7	OP	1085
DK Camelot	3	OP	859
DK Camelot	4	OP	1093
DK Camelot	5	OP	843
DK Camelot	6	OP	873
DK Camelot	7	OP	1012
DK Excalibur	3	CMS	732
DK Excalibur	4	CMS	841
DK Excalibur	5	CMS	758
DK Excalibur	6	CMS	662
DK Excalibur	7	CMS	967
DK Expower	3	CMS	1174
DK Expower	4	CMS	1298
DK Expower	5	CMS	1009
DK Expower	6	CMS	1150
DK Expower	7	CMS	989
Fashion	3	OP	711
Fashion	4	OP	859
Fashion	6	OP	858
Fashion	7	OP	930
Fighter	3	GMS	968
Fighter	4	GMS	581
Fighter	5	GMS	756
Fighter	6	GMS	918
Fighter	7	GMS	846
Flash	3	CMS	914
Flash	4	CMS	848
Flash	5	CMS	923
Flash	6	CMS	719
Flash	7	CMS	1727
Marathon	3	GMS	939
Marathon	4	GMS	1045
Marathon	5	GMS	1183
Marathon	6	GMS	925
Marathon	7	GMS	903
PR45D05	5	CMS	1291
PR45D05	6	CMS	997
PR46W21	3	CMS	1016
PR46W21	4	CMS	1104
PR46W21	5	CMS	991
PR46W21	6	CMS	1934
PR46W21	7	CMS	857
PT211	3	CMS	563
PT211	4	CMS	845
PT211	5	CMS	762
PT211	6	CMS	960
PT211	7	CMS	1066
Quartz	3	OP	931
Quartz	4	OP	939
Quartz	5	OP	673
Quartz	6	OP	847
Quartz	7	OP	902
Rhino	3	GMS	917
Rhino	4	GMS	1036
Rhino	5	GMS	1042
Rhino	6	GMS	950
Rhino	7	GMS	783
Rivalda	3	OP	745
Rivalda	4	OP	635
Rivalda	5	OP	495
Rivalda	6	OP	603
Rivalda	7	OP	693
Sequoia	3	CMS	1673
Sequoia	5	CMS	867
Sequoia	6	CMS	1442
Sesame	3	OP	1855
Sesame	4	OP	1384
Sesame	5	OP	1096
Sesame	6	OP	1276
Sesame	7	OP	1162
Thorin	3	GMS	830
Thorin	4	GMS	752
Thorin	5	GMS	763
Thorin	6	GMS	776
Troy	3	GMS	863
Troy	4	GMS	905
Troy	5	GMS	904
Troy	6	GMS	931
Troy	7	GMS	962
Vision	3	OP	884
Vision	4	OP	1314
Vision	5	OP	1385
